# Supplementary material for: Are Findings of Key Insect Metrics Generalizable Across Different Taxa in Malaise Trap Samples?
Source: Ecol Evol. 2025 Aug 15;15(8):e72006. doi: 10.1002/ece3.72006 (PMC12355040; doi:10.1002/ece3.72006)
Supplement: Supplementary file 1 — Data S1: ece372006‐sup‐0001‐DataS1.xlsx. [file ECE3-15-e72006-s001.xlsx]

## Sheet: D1
						weather and climate									flowering plants - main families - abundances																				land use								abundances and biomass
id	site	year	month	day	sampleno	temp_site_°C	temp_clim_°C	temp_win_clim_°C	precip_site_mm	precip_clim_mm	precip_win_clim_mm	humid_site_%	humid_clim_%	humid_win_clim_%	Amaryllidaceae	Apiaceae	Asteraceae	Balsaminaceae	Boraginaceae	Brassicaceae	Caryophyllaceae	Crassulaceae	Fabaceae	Geraniaceae	Lamiaceae	Oleaceae	Onagraceae	Papaveraceae	Plantaginaceae	Polygonaceae	Ranunculaceae	Rosaceae	Rubiaceae	Violaceae	forest_%_1000m	urban_%_1000m	open land_%_1000m	agricultural_%_1000m	forest_%_500m	urban_%_500m	open land_%_500m	agricultural_%_500m	Individuals_entire sample	Biomass entire sample_g/14d	Biomass entire sample_g/d	Biomss Apiformes_g	Biomass Syrphidae_g	Biomass Apiformes_ Percentage of total biomass_%	Biomass syphidae_ Percentage of total biomass_%
RMO-Ge_S5-M4_2019_1	Ge_S5-M4	2019	04	15	1	8.5	8.5	3.4	6	24.6	315	70.2	70.2	82.3	NA	NA	NA	NA	NA	NA	NA	NA	NA	NA	NA	NA	NA	NA	NA	NA	NA	NA	NA	NA	0.3	75.6	12.8	7.9	0.0	93.1	4.0	0.0	1151	3.2	0.2	1.002	0.078	31.2	2.4
RMO-Ge_S5-M4_2019_4	Ge_S5-M4	2019	05	27	4	13.1	14.6	3.4	67	2.3	315	72	70	82.3	NA	NA	NA	NA	NA	NA	NA	NA	NA	NA	NA	NA	NA	NA	NA	NA	NA	NA	NA	NA	0.3	75.6	12.8	7.9	0.0	93.1	4.0	0.0	6070	11.2	0.8	2.358	0.357	21.1	3.2
RMO-Ge_S5-M4_2019_8	Ge_S5-M4	2019	07	22	8	17.9	18.9	3.4	11.5	43.7	315	69.3	71.6	82.3	NA	NA	NA	NA	NA	NA	NA	NA	NA	NA	NA	NA	NA	NA	NA	NA	NA	NA	NA	NA	0.3	75.6	12.8	7.9	0.0	93.1	4.0	0.0	14408	44.4	3.2	7.745	2.778	17.4	6.3
RMO-Ge_S5-M4_2019_12	Ge_S5-M4	2019	09	16	12	15	15.2	3.4	7.8	35.1	315	73.2	78.1	82.3	NA	NA	NA	NA	NA	NA	NA	NA	NA	NA	NA	NA	NA	NA	NA	NA	NA	NA	NA	NA	0.3	75.6	12.8	7.9	0.0	93.1	4.0	0.0	9939	30.2	2.2	1.666	0.414	5.5	1.4
RMO-Bu_W2-M1_2019_1	Bu_W2-M1	2019	04	15	1	9.1	9.4	4.1	12.8	20.8	248.4	69.6	67.2	79.4	NA	NA	NA	NA	NA	NA	NA	NA	NA	NA	NA	NA	NA	NA	NA	NA	NA	NA	NA	NA	76.1	0	9.1	0.5	87.8	0.0	4.1	0.0	1023	3.5	0.3	0.391	0.030	11.0	0.8
RMO-Bu_W2-M1_2019_4	Bu_W2-M1	2019	05	27	4	13.9	15.5	4.1	47.6	2	248.4	68.3	66.6	79.4	NA	NA	NA	NA	NA	NA	NA	NA	NA	NA	NA	NA	NA	NA	NA	NA	NA	NA	NA	NA	76.1	0	9.1	0.5	87.8	0.0	4.1	0.0	5549	18.3	1.3	0.614	0.331	3.4	1.8
RMO-Bu_W2-M1_2019_8	Bu_W2-M1	2019	07	22	8	18.8	19.9	4.1	13.1	33.5	248.4	66.4	67.5	79.4	NA	NA	NA	NA	NA	NA	NA	NA	NA	NA	NA	NA	NA	NA	NA	NA	NA	NA	NA	NA	76.1	0	9.1	0.5	87.8	0.0	4.1	0.0	10426	42.6	3.0	1.662	1.629	3.9	3.8
RMO-Bu_W2-M1_2019_12	Bu_W2-M1	2019	09	16	12	15.6	16	4.1	5.4	28.2	248.4	71.4	74.9	79.4	NA	NA	NA	NA	NA	NA	NA	NA	NA	NA	NA	NA	NA	NA	NA	NA	NA	NA	NA	NA	76.1	0	9.1	0.5	87.8	0.0	4.1	0.0	5650	17.4	1.2	0.262	0.300	1.5	1.7
RMO-Br_A1-M6_2019_1	Br_A1-M6	2019	04	15	1	9.1	9.4	4.1	9.4	21	247.7	69.6	67.2	79.4	NA	NA	NA	NA	NA	NA	NA	NA	NA	NA	NA	NA	NA	NA	NA	NA	NA	NA	NA	NA	13.6	5.5	10.2	69.8	0.6	6.7	11.6	79.3	1506	4.5	0.3	0.062	0.153	1.4	3.4
RMO-Br_A1-M6_2019_4	Br_A1-M6	2019	05	27	4	13.9	15.5	4.1	40.6	2	247.7	68.3	66.6	79.4	NA	NA	NA	NA	NA	NA	NA	NA	NA	NA	NA	NA	NA	NA	NA	NA	NA	NA	NA	NA	13.6	5.5	10.2	69.8	0.6	6.7	11.6	79.3	6953	33.7	2.4	1.067	0.513	3.2	1.5
RMO-Br_A1-M6_2019_8	Br_A1-M6	2019	07	22	8	18.8	19.9	4.1	15.1	36.8	247.7	66.4	67.5	79.4	NA	NA	NA	NA	NA	NA	NA	NA	NA	NA	NA	NA	NA	NA	NA	NA	NA	NA	NA	NA	13.6	5.5	10.2	69.8	0.6	6.7	11.6	79.3	25258	89.5	6.4	2.199	5.885	2.5	6.6
RMO-Br_A1-M6_2019_12	Br_A1-M6	2019	09	16	12	15.6	16	4.1	6.1	29.3	247.7	71.4	74.9	79.4	NA	NA	NA	NA	NA	NA	NA	NA	NA	NA	NA	NA	NA	NA	NA	NA	NA	NA	NA	NA	13.6	5.5	10.2	69.8	0.6	6.7	11.6	79.3	14161	63.0	4.5	0.151	0.502	0.2	0.8
RMO-Ro_O3-M3_2019_1	Ro_O3-M3	2019	04	15	1	8.8	9	3.8	7.3	22.7	278.7	69.7	68.7	80.8	NA	NA	NA	NA	NA	NA	NA	NA	NA	NA	NA	NA	NA	NA	NA	NA	NA	NA	NA	NA	15.1	1.8	39.4	37.3	0.0	0.0	44.0	45.9	830	20.5	1.5	0.420	0.134	2.0	0.7
RMO-Ro_O3-M3_2019_4	Ro_O3-M3	2019	05	27	4	13.5	15.1	3.8	48.1	2.1	278.7	70.1	68.3	80.8	NA	NA	NA	NA	NA	NA	NA	NA	NA	NA	NA	NA	NA	NA	NA	NA	NA	NA	NA	NA	15.1	1.8	39.4	37.3	0.0	0.0	44.0	45.9	13442	53.1	3.8	3.850	1.837	7.3	3.5
RMO-Ro_O3-M3_2019_8	Ro_O3-M3	2019	07	22	8	18.4	19.4	3.8	14.4	41.5	278.7	67.7	69.6	80.8	NA	NA	NA	NA	NA	NA	NA	NA	NA	NA	NA	NA	NA	NA	NA	NA	NA	NA	NA	NA	15.1	1.8	39.4	37.3	0.0	0.0	44.0	45.9	19809	78.7	5.6	5.368	1.677	6.8	2.1
RMO-Ro_O3-M3_2019_12	Ro_O3-M3	2019	09	16	12	15.4	15.6	3.8	6.7	32.8	278.7	72.4	76.5	80.8	NA	NA	NA	NA	NA	NA	NA	NA	NA	NA	NA	NA	NA	NA	NA	NA	NA	NA	NA	NA	15.1	1.8	39.4	37.3	0.0	0.0	44.0	45.9	8530	39.6	2.8	4.227	0.731	10.7	1.8
RMO-Ge_S5-M4_2020_1	Ge_S5-M4	2020	04	15	1	10.5	8.5	3.4	0.9	24.6	315	54.8	70.2	82.3	3	0	10137	0	0	10627	123.5	0	0	0	3003.5	13	0	0	613.5	0	3000.5	9	0	613.5	0.3	75.6	12.8	7.9	0.0	93.1	4.0	0.0	3560	12.9	0.9	2.834	0.260	22.0	2.0
RMO-Ge_S5-M4_2020_4	Ge_S5-M4	2020	05	27	4	14.1	14.6	3.4	14.4	2.3	315	65.4	70	82.3	0	110.5	10974.5	0	0	110.5	16	0	10714.5	3013.5	149.5	113.5	0	3	3111	0	1201	135.5	13	0	0.3	75.6	12.8	7.9	0.0	93.1	4.0	0.0	10039	33.7	2.4	5.793	0.864	17.2	2.6
RMO-Ge_S5-M4_2020_8	Ge_S5-M4	2020	07	22	8	18.3	18.9	3.4	11	43.7	315	65.3	71.6	82.3	0	113.5	17202.5	13	6	0	39	0	11315	3	3003.5	3	16	13	113.5	26	3	42	0	0	0.3	75.6	12.8	7.9	0.0	93.1	4.0	0.0	21329	66.9	4.8	18.649	2.266	27.9	3.4
RMO-Ge_S5-M4_2020_12	Ge_S5-M4	2020	09	16	12	17.5	15.2	3.4	1	35.1	315	68.7	78.1	82.3	0	16	4262.5	13	3	0	16	0	1207	16	3111	0	3	3	711	0	3	29	13	0	0.3	75.6	12.8	7.9	0.0	93.1	4.0	0.0	13841	45.9	3.3	2.639	0.319	5.8	0.7
RMO-Bu_W2-M1_2020_1	Bu_W2-M1	2020	04	15	1	10.8	9.4	4.1	1.7	20.8	248.4	55.9	67.2	79.4	3000.5	0	0	0	600.5	1204	13	0	0	0	110.5	0	0	13	0	0	10114	600.5	0	600.5	76.1	0	9.1	0.5	87.8	0.0	4.1	0.0	2880	8.21	0.6	2.553	0.000	31.1	0.0
RMO-Bu_W2-M1_2020_4	Bu_W2-M1	2020	05	27	4	14.9	15.5	4.1	7.3	2	248.4	63.1	66.6	79.4	0	13	13	600.5	110.5	0	221	0	3	3	123.5	0	0	0	110.5	110.5	3711.5	16	600.5	0	76.1	0	9.1	0.5	87.8	0.0	4.1	0.0	6951	39.8	2.8	3.898	1.294	9.8	3.3
RMO-Bu_W2-M1_2020_8	Bu_W2-M1	2020	07	22	8	19.1	19.9	4.1	12	33.5	248.4	62.6	67.5	79.4	110.5	3	461	711	110.5	110.5	26	0	600.5	13	613.5	0	600.5	0	0	13	110.5	39	123.5	0	76.1	0	9.1	0.5	87.8	0.0	4.1	0.0	19959	73.3	5.2	2.139	1.597	2.9	2.2
RMO-Bu_W2-M1_2020_12	Bu_W2-M1	2020	09	16	12	18.2	16	4.1	0.2	28.2	248.4	66.3	74.9	79.4	0	110.5	126.5	123.5	13	13	0	0	0	0	16	0	13	0	13	0	13	19	1201	0	76.1	0	9.1	0.5	87.8	0.0	4.1	0.0	9891	30.9	2.2	0.873	0.273	2.8	0.9
RMO-Br_A1-M6_2020_1	Br_A1-M6	2020	04	15	1	10.8	9.4	4.1	1.5	21	247.7	55.9	67.2	79.4	110.5	0	3221.5	0	13	32	110.5	0	0	0	3000.5	0	0	0	3000.5	0	3	12	0	123.5	13.6	5.5	10.2	69.8	0.6	6.7	11.6	79.3	14586	34.5	2.5	1.009	0.057	2.9	0.2
RMO-Br_A1-M6_2020_4	Br_A1-M6	2020	05	27	4	14.9	15.5	4.1	7.5	2	247.7	63.1	66.6	79.4	110.5	0	3374	0	16	247	3714.5	613.5	3234.5	110.5	16	0	0	110.5	247	0	39	230	3000.5	13	13.6	5.5	10.2	69.8	0.6	6.7	11.6	79.3	8715	27.85	2.0	1.142	0.970	4.1	3.5
RMO-Br_A1-M6_2020_8	Br_A1-M6	2020	07	22	8	19.1	19.9	4.1	11.8	36.8	247.7	62.6	67.5	79.4	16	26	6922.5	0	123.5	3	19	29	10221.5	26	26	0	0	0	3016.5	0	6	48	600.5	13	13.6	5.5	10.2	69.8	0.6	6.7	11.6	79.3	19782	56	4.0	1.066	3.313	1.9	5.9
RMO-Br_A1-M6_2020_12	Br_A1-M6	2020	09	16	12	18.2	16	4.1	0.6	29.3	247.7	66.3	74.9	79.4	3	13	303	0	16	3	0	16	6	13	29	0	0	0	600.5	110.5	0	6	110.5	0	13.6	5.5	10.2	69.8	0.6	6.7	11.6	79.3	25789	62.1	4.4	0.150	0.118	0.2	0.2
RMO-Ro_O3-M3_2020_1	Ro_O3-M3	2020	04	15	1	10.7	9	3.8	1.5	22.7	278.7	55.8	68.7	80.8	0	0	0	0	0	613.5	0	0	0	0	10000.5	0	0	110.5	0	0	10000.5	110.5	0	0	15.1	1.8	39.4	37.3	0.0	0.0	44.0	45.9	4227	22.4	1.6	5.810	0.303	25.9	1.4
RMO-Ro_O3-M3_2020_4	Ro_O3-M3	2020	05	27	4	14.5	15.1	3.8	10.7	2.1	278.7	64	68.3	80.8	0	600.5	626.5	0	344.5	26	837.5	0	234	0	606.5	0	0	13	123.5	0	711	123.5	110.5	0	15.1	1.8	39.4	37.3	0.0	0.0	44.0	45.9	14387	71.7	5.1	5.255	2.207	7.3	3.1
RMO-Ro_O3-M3_2020_8	Ro_O3-M3	2020	07	22	8	18.8	19.4	3.8	11.5	41.5	278.7	63.8	69.6	80.8	0	237	13669	3000.5	3140	3029.5	234	0	116.5	0	3137	0	110.5	13	136.5	26	0	110.5	0	0	15.1	1.8	39.4	37.3	0.0	0.0	44.0	45.9	16673	88.8	6.3	17.293	2.712	19.5	3.1
RMO-Ro_O3-M3_2020_12	Ro_O3-M3	2020	09	16	12	17.9	15.6	3.8	0.7	32.8	278.7	67.6	76.5	80.8	0	603.5	2259.5	3000.5	123.5	0	234	0	711	0	626.5	0	13	0	221	0	0	13	0	0	15.1	1.8	39.4	37.3	0.0	0.0	44.0	45.9	8441	51.4	3.7	18.855	1.192	36.7	2.3
RMO-Ge_S5-M4_2021_1	Ge_S5-M4	2021	04	14	1	5.2	8.5	3.4	18.7	24.6	315	70.6	70.2	82.3	3	0	10124	0	3	10727.5	0	0	0	13	3114	13	0	0	110.5	0	3000.5	3	0	711	0.3	75.6	12.8	7.9	0.0	93.1	4.0	0.0	1632	6.8	0.5	1.541	0.000	22.7	0.0
RMO-Ge_S5-M4_2021_4	Ge_S5-M4	2021	05	26	4	11.2	14.6	3.4	72.9	2.3	315	78.8	70	82.3	0	13	10279.5	0	0	727	110.5	0	10640	711	116.5	3	0	3	724	0	1214	12	0	110.5	0.3	75.6	12.8	7.9	0.0	93.1	4.0	0.0	7103	46.5	3.3	1.920	0.436	4.1	0.9
RMO-Ge_S5-M4_2021_8	Ge_S5-M4	2021	07	21	8	18.4	18.9	3.4	46.4	43.7	315	78.6	71.6	82.3	0	113.5	26883.5	110.5	0	0	13	110.5	13143.5	13	10013.5	3	3	26	123.5	0	0	142.5	110.5	0	0.3	75.6	12.8	7.9	0.0	93.1	4.0	0.0	19807	68.3	4.9	7.381	3.423	10.8	5.0
RMO-Ge_S5-M4_2021_12	Ge_S5-M4	2021	09	15	12	18	15.2	3.4	29.5	35.1	315	78.7	78.1	82.3	0	3	2193	13	13	0	9	0	766	26	613.5	3	13	0	600.5	6	3	29	13	0	0.3	75.6	12.8	7.9	0.0	93.1	4.0	0.0	19551	67	4.8	3.299	1.803	4.9	2.7
RMO-Bu_W2-M1_2021_1	Bu_W2-M1	2021	04	14	1	6	9.4	4.1	12.5	20.8	248.4	68.4	67.2	79.4	0	0	0	0	13	16	0	0	0	0	110.5	0	0	3	0	0	3111	600.5	0	10000.5	76.1	0	9.1	0.5	87.8	0.0	4.1	0.0	1895	7.9	0.6	0.000	0.000	0.0	0.0
RMO-Bu_W2-M1_2021_4	Bu_W2-M1	2021	05	26	4	12.1	15.5	4.1	60.1	2	248.4	75.9	66.6	79.4	110.5	110.5	0	0	110.5	13	13	0	3	3	1311.5	0	0	0	110.5	110.5	6001	0	0	3	76.1	0	9.1	0.5	87.8	0.0	4.1	0.0	5998	31.5	2.3	2.414	0.519	7.7	1.6
RMO-Bu_W2-M1_2021_8	Bu_W2-M1	2021	07	21	8	19.1	19.9	4.1	47.2	33.5	248.4	75.7	67.5	79.4	3	39	945	10111	110.5	0	603.5	0	3124	3	3601	0	3000.5	0	0	613.5	613.5	139.5	123.5	0	76.1	0	9.1	0.5	87.8	0.0	4.1	0.0	18898	115.8	8.3	6.751	2.221	5.8	1.9
RMO-Bu_W2-M1_2021_12	Bu_W2-M1	2021	09	15	12	18.5	16	4.1	15.8	28.2	248.4	76.7	74.9	79.4	0	13	45	711	13	26	13	0	32	0	113.5	0	3	0	0	110.5	0	22	123.5	0	76.1	0	9.1	0.5	87.8	0.0	4.1	0.0	15675	68.5	4.9	2.194	0.643	3.2	0.9
RMO-Br_A1-M6_2021_1	Br_A1-M6	2021	04	14	1	6	9.4	4.1	13	21	247.7	68.4	67.2	79.4	13	0	724	0	13	3153	13	0	0	0	3114	0	0	0	600.5	0	9	9	0	19	13.6	5.5	10.2	69.8	0.6	6.7	11.6	79.3	3232	11.6	0.8	0.040	0.025	0.3	0.2
RMO-Br_A1-M6_2021_4	Br_A1-M6	2021	05	26	4	12.1	15.5	4.1	61	2	247.7	75.9	66.6	79.4	110.5	0	3182	3	123.5	737	0	13	3234.5	123.5	714	3	0	13	26	0	139.5	6	110.5	6	13.6	5.5	10.2	69.8	0.6	6.7	11.6	79.3	6538	31.4	2.2	0.454	0.200	1.4	0.6
RMO-Br_A1-M6_2021_8	Br_A1-M6	2021	07	21	8	19.1	19.9	4.1	46.9	36.8	247.7	75.7	67.5	79.4	0	29	1052	13	123.5	0	16	26	247	16	13	0	13	13	126.5	110.5	0	39	110.5	13	13.6	5.5	10.2	69.8	0.6	6.7	11.6	79.3	20179	74.9	5.4	0.774	4.457	1.0	6.0
RMO-Br_A1-M6_2021_12	Br_A1-M6	2021	09	15	12	18.5	16	4.1	22.1	29.3	247.7	76.7	74.9	79.4	3	16	1629.5	110.5	13	13	6	26	616.5	26	246	0	13	0	613.5	603.5	3	19	600.5	3	13.6	5.5	10.2	69.8	0.6	6.7	11.6	79.3	24912	79.3	5.7	1.989	1.277	2.5	1.6
RMO-Ro_O3-M3_2021_1	Ro_O3-M3	2021	04	14	1	5.6	9	3.8	14.8	22.7	278.7	69.4	68.7	80.8	0	0	13	0	0	0	0	0	0	0	3111	0	0	110.5	0	0	3000.5	110.5	0	0	15.1	1.8	39.4	37.3	0.0	0.0	44.0	45.9	2026	8	0.6	0.039	0.000	0.5	0.0
RMO-Ro_O3-M3_2021_4	Ro_O3-M3	2021	05	26	4	11.7	15.1	3.8	66.8	2.1	278.7	77.3	68.3	80.8	0	16	334.5	0	221	247	26	0	1214	0	4227.5	0	0	0	613.5	13	711	6	110.5	0	15.1	1.8	39.4	37.3	0.0	0.0	44.0	45.9	7646	27	1.9	12.151	0.433	45.0	1.6
RMO-Ro_O3-M3_2021_8	Ro_O3-M3	2021	07	21	8	18.8	19.4	3.8	41.3	41.5	278.7	77.1	69.6	80.8	0	6124.5	5168.5	3000.5	613.5	110.5	727	0	21325.5	0	834.5	0	110.5	0	123.5	13	110.5	113.5	110.5	0	15.1	1.8	39.4	37.3	0.0	0.0	44.0	45.9	18728	85	6.1	8.360	4.761	9.8	5.6
RMO-Ro_O3-M3_2021_12	Ro_O3-M3	2021	09	15	12	18.4	15.6	3.8	22	32.8	278.7	77.7	76.5	80.8	0	3111	4464.5	3000.5	13	0	234	0	162.5	0	727	0	0	0	123.5	123.5	0	6	0	0	15.1	1.8	39.4	37.3	0.0	0.0	44.0	45.9	13551	53.4	3.8	5.747	1.378	10.8	2.6

## Sheet: Info
Variable	Meaning	Notes
id	Unique sample identifier
site	Unique site identifier
year	Year of sampling
month	Month of sampling
day	Day of sampling
sampleno	Sample number
temp_site_°C	Average of mean daily temperature across the 14 days of each sampling period
temp_clim_°C	Difference between temp_site_°C and the same temperature values from the previous 30 years (1989-2018)
temp_win_clim_°C	Difference between mean daily temperature in the previous winter (Nov-Mar) of the sampling year compared to means averaged across winters from the previous 30 years
precip_site_mm	Total precipitation across the 14 days of each sampling period
precip_clim_mm	Difference between precip_site_mm and the same temperature values from the previous 30 years (1989-2018)
precip_win_clim_mm	Difference between total precipitation in the previous winter (Nov-Mar) of the sampling year compared to total precipitation averaged across winters from the previous 30 years
humid_site_%	Average of relative daily humidity across the 14 days of each sampling period
humid_clim_%	Difference between humid_site_% and the same temperature values from the previous 30 years (1989-2018)
humid_win_clim_%	Difference between mean relative daily humidity in the previous winter (Nov-Mar) of the sampling year compared to the means averaged across winters from the previous 30 years
Amaryllidaceae	Sum of the abundance of each species within family using the mean value of the cover class of each species
Apiaceae	Sum of the abundance of each species within family using the mean value of the cover class of each species
Asteraceae	Sum of the abundance of each species within family using the mean value of the cover class of each species
Balsaminaceae	Sum of the abundance of each species within family using the mean value of the cover class of each species
Boraginaceae	Sum of the abundance of each species within family using the mean value of the cover class of each species
Brassicaceae	Sum of the abundance of each species within family using the mean value of the cover class of each species
Caryophyllaceae	Sum of the abundance of each species within family using the mean value of the cover class of each species
Crassulaceae	Sum of the abundance of each species within family using the mean value of the cover class of each species
Fabaceae	Sum of the abundance of each species within family using the mean value of the cover class of each species
Geraniaceae	Sum of the abundance of each species within family using the mean value of the cover class of each species
Lamiaceae	Sum of the abundance of each species within family using the mean value of the cover class of each species
Oleaceae	Sum of the abundance of each species within family using the mean value of the cover class of each species
Onagraceae	Sum of the abundance of each species within family using the mean value of the cover class of each species
Papaveraceae	Sum of the abundance of each species within family using the mean value of the cover class of each species
Plantaginaceae	Sum of the abundance of each species within family using the mean value of the cover class of each species
Polygonaceae	Sum of the abundance of each species within family using the mean value of the cover class of each species
Ranunculaceae	Sum of the abundance of each species within family using the mean value of the cover class of each species
Rosaceae	Sum of the abundance of each species within family using the mean value of the cover class of each species
Rubiaceae	Sum of the abundance of each species within family using the mean value of the cover class of each species
Violaceae	Sum of the abundance of each species within family using the mean value of the cover class of each species
forest_%_1000m	Forest cover within 1km
urban_%_1000m	Urban cover within 1km
open land_%_1000m	Open land cover within 1km
agricultural_%_1000m	Agricultural cover within 1km
forest_%_500m	Forest cover within 500m
urban_%_500m	Urban cover within 500m
open land_%_500m	Open land cover within 500m
agricultural_%_500m	Agricultural cover within 500m
Individuals_entire sample	Number of individuals in each sample
Biomass entire sample_g/14d	Wet weighted biomass of each sample (g)
Biomass entire sample_g/d	Biomass per day, caltulated as wet biomass divited by 14 (days of duration)
Biomss Apiformes_g	Wet weighted biomass of all Apiformes within a sample
Biomass Syrphidae_g	Wet weighted biomass of Syrphidae within bulk sample
Biomass Apiformes_ Percentage of total biomass_%	Percentatge of Apiformes biomass out of total biomass
Biomass syphidae_ Percentage of total biomass_%	Percentatge of Syrphidae biomass out of total biomass
